# Supplementary material for: Dopamine Modulates the Processing of Food Odour in the Ventral Striatum
Source: Biomedicines. 2022 May 12;10(5):1126. doi: 10.3390/biomedicines10051126 (PMC9138215; doi:10.3390/biomedicines10051126)
Supplement: Supplementary file 1 [file biomedicines-10-01126-s001.zip]

Archive with 1 entries (1 files):
- biomedicines-1685294-supplementary.pdf
